# Supplementary material for: A novel T4- and λ-based receptor binding protein family for bacteriophage therapy host range engineering
Source: Front Microbiol. 2022 Oct 31;13:1010330. doi: 10.3389/fmicb.2022.1010330 (PMC9659904; doi:10.3389/fmicb.2022.1010330)
Supplement: Supplementary file 2 [file Data_Sheet_2.CSV]

Description	Scientific Name	Taxid	Max Score	Total Score	Query Cover	E value	Per. ident	Acc. Len	Accession
TPA: Baseplate wedge protein [Myoviridae sp.]	Myoviridae sp.	2202564	286	286	73%	1.00E-92	74.53	364	DAU13214.1
tail-collar fiber protein [Bacteriophage sp.]	Bacteriophage sp.	38018	286	286	71%	3.00E-87	76.7	872	UVY19746.1
Phage tail fiber protein [Peduovirus P24A7b]	Peduovirus P24A7b	2844219	284	284	76%	1.00E-86	73.85	874	YP_009877362.1
TPA: Baseplate wedge protein [Podoviridae sp. ct3k57]	Podoviridae sp. ct3k57	2825217	269	269	73%	8.00E-86	66.21	371	DAE12485.1
TPA: Tail fiber protein [Myoviridae sp.]	Myoviridae sp.	2202564	273	273	71%	1.00E-85	74.63	524	DAP99935.1
TPA: tail collar fiber protein [Myoviridae sp.]	Myoviridae sp.	2202564	274	274	71%	1.00E-85	73.53	561	DAE42387.1
tail fiber protein [Lambdavirus lambda]	Lambdavirus lambda	10710	263	263	72%	2.00E-84	60.73	314	NP_040604.1
tail fiber protein [Escherichia phage Lambda imm21]	Escherichia phage Lambda imm21	2918897	268	268	72%	5.00E-82	60.73	682	UNA07123.1
TPA: tail fiber protein [Siphoviridae sp.]	Siphoviridae sp.	2170413	266	266	71%	5.00E-82	76.73	612	DAZ39906.1
tail fiber protein [Lambdavirus lambda]	Lambdavirus lambda	10710	268	268	72%	3.00E-81	60.73	774	ALA45720.1
RecName: Full=Tail fiber protein; Short=stf; AltName: Full=Gene product 27; Short=gp27 [Lambdavirus lambda]	Lambdavirus lambda	10710	268	268	72%	5.00E-81	60.73	774	P03764.2
TPA: tail collar fiber protein [Myoviridae sp.]	Myoviridae sp.	2202564	260	260	73%	2.00E-80	75.12	551	DAH05772.1
TPA: tail collar fiber protein [Myoviridae sp.]	Myoviridae sp.	2202564	259	259	71%	4.00E-79	65.74	627	DAQ84386.1
TPA: Baseplate wedge protein [Myoviridae sp.]	Myoviridae sp.	2202564	261	261	71%	4.00E-79	75.74	710	DAM68968.1
TPA: tail collar fiber protein [Myoviridae sp.]	Myoviridae sp.	2202564	264	264	76%	4.00E-79	72.27	872	DAM69810.1
Phage tail fiber repeat protein [Salmonella phage STYP1]	Salmonella phage STYP1	2939039	258	258	71%	4.00E-79	75.12	605	API82954.1
tail fiber protein [Escherichia phage vB_EcoM-Ro157c2YLVW]	Escherichia phage vB_EcoM-Ro157c2YLVW	2178932	263	263	71%	3.00E-78	76.24	949	YP_009914616.1
side tail fiber protein [Escherichia phage JL22]	Escherichia phage JL22	2930398	262	262	71%	1.00E-77	76.24	1006	UOL50985.1
TPA: tail fiber protein [Siphoviridae sp.]	Siphoviridae sp.	2170413	240	240	76%	2.00E-76	61.04	234	DAZ32902.1
TPA: tail collar fiber protein [Siphoviridae sp.]	Siphoviridae sp.	2170413	249	249	71%	2.00E-76	69.76	517	DAV36081.1
tail protein [Escherichia phage ESSI2_ev129]	Escherichia phage ESSI2_ev129	2695848	247	247	71%	2.00E-75	71.84	524	YP_009877528.1
TPA: tail collar fiber protein [Myoviridae sp.]	Myoviridae sp.	2202564	248	248	72%	3.00E-75	58.51	595	DAI70852.1
phage tail fiber protein [Escherichia phage vB_EcoM-ZQ3]	Escherichia phage vB_EcoM-ZQ3	2810369	255	255	79%	5.00E-75	56.49	1046	QWY13297.1
tail fiber protein [Salmonella phage SPF_0923]	Salmonella phage SPF_0923	2930345	253	253	71%	4.00E-74	66.67	1008	UOX38129.1
Phage tail fiber protein [Escherichia phage 2H10]	Escherichia phage 2H10	2847058	253	253	71%	5.00E-74	67.14	1117	YP_009909730.1
tail fiber protein [Escherichia phage Lambda_ev099]	Escherichia phage Lambda_ev099	2742953	239	239	71%	6.00E-74	64.19	410	YP_009909924.1
receptor-recognizing protein 37 [Tequatrovirus T4]	Tequatrovirus T4	10665	235	235	73%	7.00E-74	59.3	267	CAA38975.1
long tail fiber protein [Salmonella phage Lv5cm]	Salmonella phage Lv5cm	2834970	249	249	79%	3.00E-73	66.81	928	QVW09057.1
gp37, tail fiber [Escherichia virus SV14]	Escherichia virus SV14	47488	232	232	73%	9.00E-73	58.3	265	CAA91919.1
tail fiber [Escherichia phage P896]	Escherichia phage P896	2900307	249	249	79%	1.00E-72	57.78	1062	UHS65192.1
TPA: tail fiber protein [Siphoviridae sp.]	Siphoviridae sp.	2170413	248	248	71%	5.00E-72	62.07	1131	DAM30052.1
TPA: tail fiber protein [Myoviridae sp.]	Myoviridae sp.	2202564	240	240	76%	1.00E-71	61.47	645	DAI45681.1
tail collar domain protein [Escherichia coli O157 typing phage 3]	Escherichia coli O157 typing phage 3	1508678	246	246	79%	3.00E-71	56.57	1093	YP_009592984.1
Chain A, LONG TAIL FIBER PROTEIN P37 [Tequatrovirus T4]	Tequatrovirus T4	10665	226	226	79%	8.00E-71	55.14	242	2XGF_A
side tail fiber protein [Escherichia phage vB_EcoM_PD328]	Escherichia phage vB_EcoM_PD328	2972468	244	244	72%	2.00E-70	59.92	1205	UVK80399.1
TPA: tail fiber protein [Bacteriophage sp.]	Bacteriophage sp.	38018	241	241	71%	3.00E-70	60.52	942	DAU21952.1
long tail fiber distal subunit [Shigella phage JK45]	Shigella phage JK45	2591063	242	242	79%	4.00E-70	59.18	1012	YP_010076332.1
TPA: Baseplate wedge protein [Myoviridae sp.]	Myoviridae sp.	2202564	241	241	76%	4.00E-70	59.45	993	DAU42273.1
receptor-recognition protein [Citrobacter phage PhiZZ23]	Citrobacter phage PhiZZ23	2716727	241	241	79%	9.00E-70	56.45	1064	YP_010065889.1
side tail fiber protein [Escherichia phage vB_EcoM-613R2]	Escherichia phage vB_EcoM-613R2	2946084	239	239	76%	1.00E-69	61.04	948	URC09213.1
tail fiber protein [Citrobacter phage PhiZZ6]	Citrobacter phage PhiZZ6	2716728	240	240	79%	1.00E-69	58.8	1009	YP_010065617.1
Phage tail fiber protein [Escherichia phage mEp460_ev081]	Escherichia phage mEp460_ev081	2695846	239	239	71%	3.00E-69	60.52	1023	VUF53340.1
putative long tail fiber distal subunit [Escherichia phage JLBYU31]	Escherichia phage JLBYU31	2894745	239	239	79%	3.00E-69	58.43	1010	UGO54995.1
TPA: tail collar fiber protein [Myoviridae sp.]	Myoviridae sp.	2202564	234	234	71%	5.00E-69	61.18	683	DAH57758.1
TPA: Tail fiber protein [Myoviridae sp.]	Myoviridae sp.	2202564	233	233	71%	7.00E-69	60.29	686	DAL07036.1
side tail fiber [Enterobacteria phage 9g]	Enterobacteria phage 9g	1468411	239	239	71%	1.00E-68	54.29	1211	YP_009032393.1
long tail fiber protein [Escherichia phage F2]	Escherichia phage F2	2696339	238	238	71%	3.00E-68	64.96	1204	YP_010068895.1
gp37 long tail fiber distal subunit [Escherichia phage vB_EcoM_VR7]	Escherichia phage vB_EcoM_VR7	700939	236	236	79%	6.00E-68	58.59	1046	YP_004063946.1
putative tail collar domain protein [Escherichia phage vB_EcoS_HdSG1]	Escherichia phage vB_EcoS_HdSG1	2508191	228	228	72%	8.00E-68	56.92	562	QBQ81047.1
receptor-recognition protein [Escherichia phage vB_EcoM_ESCO47]	Escherichia phage vB_EcoM_ESCO47	2918870	236	236	79%	1.00E-67	53.16	1084	UPW39410.1
TPA: Baseplate wedge protein [Siphoviridae sp.]	Siphoviridae sp.	2170413	236	236	71%	1.00E-67	55.65	1219	DAF78031.1
tail fiber protein [Enterobacteria phage GiZh]	Enterobacteria phage GiZh	1651199	235	235	79%	2.00E-67	60.94	1073	YP_010066195.1
hypothetical protein S1P5_00258 [Escherichia phage vB_EcoM-S1P5QW]	Escherichia phage vB_EcoM-S1P5QW	2908240	234	234	79%	2.00E-67	60.55	1060	UIO58174.1
putative tail collar domain protein [Escherichia phage vB_EcoM_G2285]	Escherichia phage vB_EcoM_G2285	2502414	234	234	79%	3.00E-67	60.59	1048	QBO62673.1
tail fiber protein [Shigella phage SHSML-52-1]	Shigella phage SHSML-52-1	1863011	234	234	79%	4.00E-67	56.2	1038	YP_009289040.1
putative tail collar domain protein [Escherichia phage vB_EcoM_KAW3E185]	Escherichia phage vB_EcoM_KAW3E185	2508201	233	233	79%	5.00E-67	56.2	1038	QBQ78808.1
hypothetical protein FDI17_gp133 [Escherichia phage ST0]	Escherichia phage ST0	2005047	233	233	79%	1.00E-66	56.2	1090	YP_009608422.1
TPA: Tail fiber protein [Myoviridae sp.]	Myoviridae sp.	2202564	224	224	71%	2.00E-66	60.87	522	DAF79670.1
TPA: Baseplate wedge protein [Myoviridae sp.]	Myoviridae sp.	2202564	229	229	71%	7.00E-66	55.22	915	DAY69636.1
host-recognition protein [Serratia phage PhiZZ30]	Serratia phage PhiZZ30	2716729	230	230	79%	8.00E-66	55.47	1070	YP_010075787.1
tail fiber protein [Salmonella phage SEN5]	Salmonella phage SEN5	1647466	222	222	71%	9.00E-66	60.1	546	YP_009191761.1
tail fibers protein [Escherichia phage vB_EcoM-pEK20]	Escherichia phage vB_EcoM-pEK20	2873371	228	228	79%	4.00E-65	56.36	1065	UAW07035.1
tail protein [Escherichia phage ESSI2_ev239]	Escherichia phage ESSI2_ev239	2695847	220	220	71%	4.00E-65	70.87	524	YP_009877450.1
side tail fiber protein [Escherichia phage FP43]	Escherichia phage FP43	2666261	228	228	79%	5.00E-65	55.84	1038	QGT55335.1
TPA: tail collar fiber protein [Myoviridae sp.]	Myoviridae sp.	2202564	221	221	73%	6.00E-65	59.62	608	DAY69502.1
long tail fiber distal subunit [Escherichia phage vB_EcoM_SA79RD]	Escherichia phage vB_EcoM_SA79RD	2909741	228	228	79%	6.00E-65	55.47	1063	UIU27232.1
tail fiber [Salmonella phage GRNsp7]	Salmonella phage GRNsp7	2959431	227	227	71%	7.00E-65	62.62	990	USW07479.1
long tail fiber distal subunit with adhesin domain [Escherichia phage AndreasVesalius]	Escherichia phage AndreasVesalius	2852014	228	228	79%	7.00E-65	56.2	1090	QXV75937.1
tail fiber [Escherichia phage vB_EcoM-172859UKE1]	Escherichia phage vB_EcoM-172859UKE1	2865802	227	227	79%	8.00E-65	56.36	1033	QZI80046.1
TPA: Baseplate wedge protein [Siphoviridae sp.]	Siphoviridae sp.	2170413	216	216	71%	2.00E-64	61.58	436	DAZ17014.1
tail fiber protein [Enterobacteria phage JenK1]	Enterobacteria phage JenK1	1610836	227	227	71%	2.00E-64	56.8	1220	YP_009219302.1
gp37 [Tequatrovirus T4]	Tequatrovirus T4	10665	226	226	79%	2.00E-64	56.38	1026	AJC64544.1
gp37 [Tequatrovirus T4]	Tequatrovirus T4	10665	226	226	79%	3.00E-64	56.38	1026	AJC64538.1
gp37 long tail fiber, distal subunit [Escherichia phage T4]	Escherichia phage T4	2681598	226	226	79%	3.00E-64	56.38	1026	NP_049863.1
long tail fiber, distal subunit [Escherichia phage T4]	Escherichia phage T4	2681598	226	226	79%	3.00E-64	56.38	1026	QPI17476.1
long tail fiber, distal subunit [Escherichia phage T4]	Escherichia phage T4	2681598	226	226	79%	3.00E-64	56.38	1026	UJD20464.1
long tail fiber distal subunit [Enterobacteria phage T4T]	Enterobacteria phage T4T	857277	226	226	79%	3.00E-64	56.38	1026	ADJ39972.1
long tail fiber, distal subunit [Escherichia phage T4]	Escherichia phage T4	2681598	225	225	79%	4.00E-64	57.81	1026	QZB89855.1
long tail fiber protein [Escherichia phage W143]	Escherichia phage W143	2835927	225	225	79%	4.00E-64	55.97	1025	QWV60593.1
putative tail collar domain protein [Escherichia phage vB_EcoM_G53]	Escherichia phage vB_EcoM_G53	2502416	225	225	79%	5.00E-64	55.11	1075	QBO65391.1
long tail fiber distal subunit [Shigella phage JK42]	Shigella phage JK42	2591062	225	225	79%	5.00E-64	56	1037	QEG06368.1
tail fiber protein [Enterobacteria phage ATK47]	Enterobacteria phage ATK47	1651196	225	225	79%	5.00E-64	55.11	1078	YP_010088282.1
hypothetical protein ESCO10_00047 [Escherichia phage vB_EcoM_ESCO10]	Escherichia phage vB_EcoM_ESCO10	2918865	225	225	71%	6.00E-64	55.95	1182	UPW37967.1
long tail fiber protein distal subunit [Escherichia phage UGJNEcP2]	Escherichia phage UGJNEcP2	2912555	224	224	79%	7.00E-64	56.68	1037	CAH1616320.1
Phage Tail Collar Domain protein [Escherichia phage slur14]	Escherichia phage slur14	1720504	224	224	79%	7.00E-64	55.64	1007	YP_009180747.1
long tail fiber protein distal subunit [Escherichia phage UGJNEcP1]	Escherichia phage UGJNEcP1	2912554	224	224	79%	7.00E-64	56	1037	CAH1486989.1
tail protein [Escherichia phage ESSI2_ev040]	Escherichia phage ESSI2_ev040	2695849	216	216	71%	1.00E-63	70.1	524	YP_009877487.1
tail fiber protein [Enterobacteria phage Aplg8]	Enterobacteria phage Aplg8	1651202	224	224	79%	1.00E-63	55.11	1078	YP_010066033.1
tail fiber protein [Shigella phage SSE1]	Shigella phage SSE1	2562131	224	224	73%	1.00E-63	57.53	1037	QBZ71067.1
TPA: tail fiber protein [Myoviridae sp.]	Myoviridae sp.	2202564	225	225	79%	1.00E-63	49.61	1556	DAM57100.1
tail protein [Escherichia phage ESSI2_ev015]	Escherichia phage ESSI2_ev015	2695850	216	216	71%	1.00E-63	70.1	524	YP_009877570.1
TPA: tail fiber protein [Bacteriophage sp.]	Bacteriophage sp.	38018	223	223	78%	2.00E-63	55.08	1008	DAN04381.1
TPA: tail fiber protein [Siphoviridae sp.]	Siphoviridae sp.	2170413	223	223	78%	2.00E-63	55.08	1008	DAM17607.1
long tail fiber distal subunit [Escherichia phage APCEc01]	Escherichia phage APCEc01	1655305	223	223	79%	2.00E-63	55.47	1016	YP_009225011.1
long tail fiber distal subunit [Escherichia phage vB_EcoM_SCS57]	Escherichia phage vB_EcoM_SCS57	2930396	223	223	79%	2.00E-63	55.47	1016	UOL50629.1
long tail fiber distal subunit [Escherichia virus vB_Eco_mar005P1]	Escherichia virus vB_Eco_mar005P1	2419758	223	223	79%	3.00E-63	54.91	1079	VCU43318.1
tail protein [Salmonella phage RE2010]	Salmonella phage RE2010	929814	217	217	71%	3.00E-63	57.14	617	YP_007003525.1
putative bacteriophage tail fiber protein; Lambda gpN homolog [Salmonella phage Fels-1]	Salmonella phage Fels-1	128975	220	220	71%	4.00E-63	59.8	790	YP_001700582.1
tail fiber protein [Shigella phage SHBML-50-1]	Shigella phage SHBML-50-1	1863007	221	221	79%	8.00E-63	49.83	1025	YP_009288611.1
long tail fiber distal subunit adhesine [Escherichia phage vB_EcoM_VR25]	Escherichia phage vB_EcoM_VR25	1567028	221	221	79%	1.00E-62	54.91	1067	YP_009210007.1
TPA: Baseplate wedge protein [Bacteriophage sp.]	Bacteriophage sp.	38018	219	219	71%	2.00E-62	61.46	885	DAT37676.1
putative tail fibers protein [Salmonella phage SEN1]	Salmonella phage SEN1	1647455	214	214	71%	2.00E-62	56.65	580	YP_009217872.1
TPA: tail fiber protein [Myoviridae sp.]	Myoviridae sp.	2202564	221	221	79%	2.00E-62	50.39	1619	DAH54568.1
TPA: Baseplate wedge protein [Myoviridae sp.]	Myoviridae sp.	2202564	219	219	71%	3.00E-62	60.98	885	DAI82579.1
bacteriophage side tail fiber protein; Lambda gpStf (gpN) homolog [Phage Gifsy-2]	Phage Gifsy-2	129862	217	217	71%	6.00E-62	57.92	812	YP_001700696.1
bacteriophage side tail fiber protein; Lambda gpSft (gpN) homolog [Phage Gifsy-1]	Phage Gifsy-1	129861	217	217	71%	7.00E-62	57.92	790	YP_001700591.1
tail protein [Salmonella phage SI7]	Salmonella phage SI7	2592212	214	214	71%	8.00E-62	58.42	648	YP_009883353.1
hypothetical protein KNT78_gp162 [Shigella phage phi25-307]	Shigella phage phi25-307	2340715	218	218	79%	2.00E-61	50.73	1085	YP_010093296.1
Tail Collar Domain [Bacteriophage sp.]	Bacteriophage sp.	38018	203	203	95%	2.00E-61	44.07	270	UWG18142.1
TPA: Long tail fiber proximal subunit [Siphoviridae sp.]	Siphoviridae sp.	2170413	212	212	71%	2.00E-61	58.45	617	DAT54219.1
long tail fiber distal subunit [Shigella phage JK36]	Shigella phage JK36	2591060	217	217	79%	4.00E-61	56.2	1091	QEG05829.1
TPA: Long tail fiber proximal subunit [Myoviridae sp.]	Myoviridae sp.	2202564	202	202	93%	4.00E-61	43.98	270	DAI76036.1
long tail fiber distal subunit [Shigella phage SP18]	Shigella phage SP18	645664	217	217	73%	4.00E-61	54.2	1009	YP_003934886.1
TPA: tail fiber protein [Myoviridae sp.]	Myoviridae sp.	2202564	201	201	93%	1.00E-60	43.98	270	DAL14587.1
tail fiber protein [Escherichia phage teqdroes]	Escherichia phage teqdroes	2697536	216	216	79%	1.00E-60	55.84	1085	YP_010074046.1
tail fiber protein [Escherichia phage teqhad]	Escherichia phage teqhad	2697537	216	216	79%	1.00E-60	55.84	1091	YP_010074449.1
long tail fiber distal subunit with adhesin domain [Escherichia phage FriedrichZschokke]	Escherichia phage FriedrichZschokke	2852013	216	216	79%	1.00E-60	55.84	1091	QXV79072.1
putative tail collar domain protein [Escherichia phage vB_EcoM_R5505]	Escherichia phage vB_EcoM_R5505	2508178	216	216	79%	1.00E-60	55.84	1091	QBQ79860.1
hypothetical protein KMC19_gp157 [Escherichia phage vB_EcoM_Ozark]	Escherichia phage vB_EcoM_Ozark	2750851	216	216	79%	1.00E-60	55.84	1091	YP_010072812.1
TPA: Long tail fiber proximal subunit [Myoviridae sp.]	Myoviridae sp.	2202564	201	201	93%	2.00E-60	43.98	270	DAI78328.1
long tail fiber distal subunit with adhesin domain [Escherichia phage FelixPlatter]	Escherichia phage FelixPlatter	2852012	214	214	79%	4.00E-60	55.47	1091	QXV78525.1
tail fiber protein [Escherichia phage EP01]	Escherichia phage EP01	2908634	214	214	79%	5.00E-60	56.96	1013	UIU46994.1
TPA: tail fiber protein [Myoviridae sp.]	Myoviridae sp.	2202564	214	214	79%	5.00E-60	52.55	1555	DAY62332.1
tail fiber [Escherichia phage vB_EcoM-101117BS1]	Escherichia phage vB_EcoM-101117BS1	2865795	214	214	79%	5.00E-60	55.47	1091	QZI79405.1
TPA: Long tail fiber proximal subunit [Myoviridae sp.]	Myoviridae sp.	2202564	199	199	93%	7.00E-60	43.98	270	DAJ05554.1
hypothetical protein KMC14_gp164 [Escherichia phage vB_EcoM_KAW1E185]	Escherichia phage vB_EcoM_KAW1E185	2508180	213	213	79%	1.00E-59	55.47	1090	YP_010071452.1
tail fiber [Shigella phage ESh17]	Shigella phage ESh17	2950762	212	212	79%	2.00E-59	55.11	1064	URY11823.1
putative long tail fiber protein [Escherichia phage teqskov]	Escherichia phage teqskov	2697539	212	212	79%	2.00E-59	55.47	1080	YP_010074520.1
tail fiber [Shigella phage ESh18]	Shigella phage ESh18	2950763	212	212	79%	3.00E-59	55.11	1079	URY12211.1
tail fiber [Enterobacteria phage phiC600P9]	Enterobacteria phage phiC600P9	2746891	208	208	79%	4.00E-58	53.65	1032	QNI20329.1
long tail fiber, distal subunit [Escherichia phage C6]	Escherichia phage C6	2831681	208	208	79%	6.00E-58	47.14	1059	QVW28399.1
hypothetical protein HdK1rev_00046 [Escherichia phage vB_EcoS_HdK1]	Escherichia phage vB_EcoS_HdK1	2508190	208	208	71%	9.00E-58	54.4	1112	QBQ80950.1
hypothetical protein WFbE185_00257 [Escherichia phage vB_EcoM_WFbE185]	Escherichia phage vB_EcoM_WFbE185	2508199	206	206	79%	2.00E-57	54.38	1038	QBQ77760.1
TPA: Baseplate wedge protein [Myoviridae sp.]	Myoviridae sp.	2202564	206	206	76%	3.00E-57	56.68	973	DAN94618.1
putative long tail fiber protein [Escherichia phage moha]	Escherichia phage moha	2696423	206	206	71%	6.00E-57	57.37	1163	QHR68339.1
tail fibers protein [Escherichia phage mobillu]	Escherichia phage mobillu	2696421	205	205	79%	9.00E-57	54.01	1038	QHR72833.1
phage tail fibers [Yersinia phage phiD1]	Yersinia phage phiD1	1206560	204	204	79%	1.00E-56	52.55	1038	YP_009149493.1
hypothetical protein MM02_00255 [Escherichia phage vB_EcoM_MM02]	Escherichia phage vB_EcoM_MM02	2508202	204	204	79%	2.00E-56	54.01	1045	QBQ79303.1
tail collar domain protein [Escherichia phage JN02]	Escherichia phage JN02	2759202	204	204	79%	2.00E-56	53.65	1093	QNI20709.1
hypothetical protein G2469_00255 [Escherichia phage vB_EcoM_G2469]	Escherichia phage vB_EcoM_G2469	2502415	203	203	87%	3.00E-56	50.5	1025	QBO62945.1
tail fiber protein [Escherichia phage vB_EcoM_TU01]	Escherichia phage vB_EcoM_TU01	2863277	203	203	79%	3.00E-56	53.28	1080	QYC95442.1
tail fiber [Shigella phage ESh15]	Shigella phage ESh15	2950760	202	202	79%	5.00E-56	54.01	1035	URY11361.1
long tail fiber distal subunit [Escherichia phage vB_EcoM_JS09]	Escherichia phage vB_EcoM_JS09	1430444	202	202	79%	5.00E-56	52.55	1080	YP_009037524.1
long-tail fiber protein [Escherichia phage p000v]	Escherichia phage p000v	2479933	202	202	79%	6.00E-56	53.65	1032	YP_010100200.1
hypothetical protein FDH37_gp269 [Escherichia phage phiEC1]	Escherichia phage phiEC1	1965366	201	201	79%	2.00E-55	53.28	1063	YP_010278714.1
TPA: tail fiber protein [Myoviridae sp.]	Myoviridae sp.	2202564	201	201	79%	3.00E-55	51.94	1618	DAE88290.1
tail fiber [Shigella phage ESh33]	Shigella phage ESh33	2950780	201	201	79%	3.00E-55	53.28	1091	URY15503.1
tail fibers protein [Escherichia phage mogra]	Escherichia phage mogra	2696422	200	200	79%	4.00E-55	51.46	1065	QHR66935.1
tail collar domain protein [Escherichia phage vB_EcoM-RPN187]	Escherichia phage vB_EcoM-RPN187	2917961	199	199	79%	6.00E-55	51.82	1004	ULA51974.1
long-tail fiber protein [Escherichia phage p000y]	Escherichia phage p000y	2479934	198	198	79%	2.00E-54	53.28	1091	AYN56621.1
tail fiber protein [Escherichia phage vB_EcoM_NBG1]	Escherichia phage vB_EcoM_NBG1	2184698	197	197	79%	4.00E-54	54.01	1045	AWM11692.1
long tail fiber protein [Yersinia phage vB_YenM_526-1]	Yersinia phage vB_YenM_526-1	2736215	178	178	80%	7.00E-52	45.53	255	QKN86878.1
tail protein 2 [Yersinia phage vB_Yen_X1]	Yersinia phage vB_Yen_X1	2663327	177	177	80%	2.00E-51	45.53	255	QGH71325.1
TPA: Long tail fiber proximal subunit [Myoviridae sp.]	Myoviridae sp.	2202564	176	176	93%	5.00E-51	42.07	251	DAL30456.1
TPA: LONG TAIL FIBER PROTEIN P37 PROTEIN, FIBER PROTEIN.2A [Myoviridae sp.]	Myoviridae sp.	2202564	172	172	55%	1.00E-50	56.99	193	DAL55247.1
tail fiber protein [Klebsiella phage ST405-OXA48phi1.1]	Klebsiella phage ST405-OXA48phi1.1	2516434	172	172	94%	9.00E-50	40.57	248	QBA84991.1
protein 37 [Tequatrovirus T4]	Tequatrovirus T4	10665	175	283	63%	3.00E-49	70.97	382	CAA38973.1
TPA: tail fiber protein [Myoviridae sp.]	Myoviridae sp.	2202564	171	171	72%	4.00E-49	53.14	261	DAU12740.1
tail fiber protein [Klebsiella phage GZ7]	Klebsiella phage GZ7	2972437	171	171	72%	6.00E-49	52.66	267	UVD31936.1
tail fiber [Citrobacter phage CkP1]	Citrobacter phage CkP1	2799684	179	179	71%	2.00E-48	47.88	670	QQG32074.1
TPA: tail fiber protein [Myoviridae sp.]	Myoviridae sp.	2202564	169	169	72%	2.00E-48	53.14	261	DAU08499.1
long-tail fiber protein [Escherichia phage S143_2]	Escherichia phage S143_2	2835926	179	179	79%	6.00E-48	45.08	1033	QWV60330.1
TPA: tail fiber protein [Siphoviridae sp.]	Siphoviridae sp.	2170413	164	164	34%	2.00E-47	89.69	166	DAW15313.1
TPA: Long tail fiber proximal subunit [Myoviridae sp.]	Myoviridae sp.	2202564	163	163	93%	3.00E-46	41.73	250	DAL21432.1
gp37, tip of tail fiber [Tequatrovirus T4]	Tequatrovirus T4	10665	123	123	54%	4.00E-31	46.77	200	CAA91925.1
TPA: tail collar fiber protein [Siphoviridae sp.]	Siphoviridae sp.	2170413	127	127	73%	5.00E-31	40.09	381	DAL54481.1
long tail fiber distal subunit [Citrobacter phage Moon]	Citrobacter phage Moon	1540095	125	125	83%	1.00E-29	36.29	569	YP_009146705.1
gp37, tip of tail fiber [Tequatrovirus T4]	Tequatrovirus T4	10665	112	112	54%	9.00E-27	42.48	226	CAA91917.1
gp37, tip of tail fiber [Tequatrovirus T4]	Tequatrovirus T4	10665	106	106	43%	1.00E-25	47.52	136	CAA91918.1
gp37, tip of tail fiber [Tequatrovirus T4]	Tequatrovirus T4	10665	105	105	43%	2.00E-25	47.14	134	CAA91915.1
putative tail fiber protein [Escherichia phage JLBYU28]	Escherichia phage JLBYU28	2894744	103	103	42%	5.00E-22	51.91	389	UGO54925.1
putative tail fiber protein [Escherichia phage JH2]	Escherichia phage JH2	1340750	102	102	43%	8.00E-22	51.52	389	YP_009219522.1
gp37, tip of tail fiber protein [Tequatrovirus T4]	Tequatrovirus T4	10665	95.1	95.1	22%	2.00E-20	69.12	195	CAA91914.2
tail fibers protein [Escherichia phage mio]	Escherichia phage mio	2696419	93.2	93.2	36%	4.00E-18	58.04	782	QIG66630.1
hypothetical protein NVP1155O_23 [Vibrio phage 1.155.O._10N.222.55.B3]	Vibrio phage 1.155.O._10N.222.55.B3	1881405	88.6	88.6	70%	6.00E-18	30.2	215	AUR91096.1
gp37, tip of tail fiber [Tequatrovirus T4]	Tequatrovirus T4	10665	88.2	88.2	21%	8.00E-18	67.69	209	CAA91916.1
gp37, tail fiber of bacteriophage Yer2 [Tequatrovirus T4]	Tequatrovirus T4	10665	86.3	86.3	20%	2.00E-17	67.19	171	CAA91913.1
putative tail fiber protein [Escherichia phage JH2]	Escherichia phage JH2	1340750	90.1	90.1	39%	4.00E-17	54.31	781	YP_009219521.1
TPA: tail fiber protein [Myoviridae sp. ct4vg1]	Myoviridae sp. ct4vg1	2825033	88.2	88.2	25%	5.00E-17	51.28	306	DAE13003.1
tail fiber protein [Escherichia phage mio]	Escherichia phage mio	2696419	88.6	88.6	39%	7.00E-17	51.61	388	QIG66631.1
tail-collar fiber protein [Bacteriophage sp.]	Bacteriophage sp.	38018	88.2	88.2	29%	8.00E-17	47.19	360	UWF84901.1
TPA: tail fiber protein [Myoviridae sp.]	Myoviridae sp.	2202564	86.3	86.3	93%	1.00E-16	26.8	276	DAN10760.1
tail fiber protein [Escherichia phage finno]	Escherichia phage finno	2696395	87.4	87.4	41%	2.00E-16	50.41	382	QHR72235.1
putative tail fiber protein [Escherichia phage EcSzw-2]	Escherichia phage EcSzw-2	2419741	87	87	41%	2.00E-16	50.4	382	QAX98296.1
TPA: Baseplate wedge protein [Myoviridae sp.]	Myoviridae sp.	2202564	86.3	86.3	25%	2.00E-16	51.28	306	DAX33031.1
long tail fiber protein [Escherichia phage JohannRWettstein]	Escherichia phage JohannRWettstein	2852035	87	87	41%	3.00E-16	50.41	382	QXV81717.1
tail fiber protein [Escherichia phage CL1]	Escherichia phage CL1	2851028	86.7	86.7	42%	3.00E-16	49.6	382	UCJ01225.1
TPA: tail fiber protein [Myoviridae sp.]	Myoviridae sp.	2202564	85.9	85.9	25%	3.00E-16	51.28	306	DAS56152.1
putative tail fiber protein [Escherichia phage JLBYU32]	Escherichia phage JLBYU32	2894746	86.7	86.7	41%	4.00E-16	50.41	382	UGO57031.1
tail fiber protein [Escherichia phage bumzen]	Escherichia phage bumzen	2696388	85.9	85.9	41%	6.00E-16	49.59	382	QHR74190.1
tail fiber protein [Escherichia phage adrianh]	Escherichia phage adrianh	2696377	85.9	85.9	41%	6.00E-16	49.59	382	QHR71479.1
tail protein [Escherichia phage vB_EcoM_Alf5]	Escherichia phage vB_EcoM_Alf5	1873990	85.9	85.9	41%	6.00E-16	49.59	382	YP_009288257.1
tail fiber protein [Escherichia phage heid]	Escherichia phage heid	2696403	85.9	85.9	41%	7.00E-16	49.59	382	QHR66683.1
tail fiber protein [Escherichia phage humlepung]	Escherichia phage humlepung	2696405	85.9	85.9	42%	7.00E-16	48.8	382	QHR64720.1
tail fiber protein [Escherichia phage momo]	Escherichia phage momo	2696424	85.9	85.9	42%	7.00E-16	48.8	382	QHR67189.1
tail fiber protein [Escherichia phage nataliec]	Escherichia phage nataliec	2696429	85.5	85.5	42%	9.00E-16	48.8	382	QHR71005.1
TPA: tail collar fiber protein [Myoviridae sp.]	Myoviridae sp.	2202564	85.5	85.5	25%	2.00E-15	50	608	DAL22680.1
TPA: tail collar fiber protein [Myoviridae sp.]	Myoviridae sp.	2202564	84.3	84.3	28%	2.00E-15	47.67	336	DAI77371.1
tail fiber protein [Escherichia phage Andreotti]	Escherichia phage Andreotti	2706841	84.3	84.3	42%	2.00E-15	48	382	QHR70884.1
tail fiber protein [Escherichia phage ekra]	Escherichia phage ekra	2696394	84.3	84.3	42%	2.00E-15	48	382	QHR75278.1
tail fiber protein [Escherichia phage tootiki]	Escherichia phage tootiki	2696453	84.3	84.3	42%	2.00E-15	48	382	QHR75800.1
TPA: Tail fiber protein [Myoviridae sp.]	Myoviridae sp.	2202564	85.1	85.1	25%	3.00E-15	50	736	DAQ85735.1
TPA: tail collar fiber protein [Myoviridae sp.]	Myoviridae sp.	2202564	83.2	83.2	35%	3.00E-15	42.86	297	DAY56087.1
putative tail fiber protein [Escherichia phage vB_EcoM_ESCO56]	Escherichia phage vB_EcoM_ESCO56	2918873	83.2	83.2	41%	6.00E-15	48.78	382	UPW39724.1
putative tail fiber protein [Escherichia phage vB_EcoM_ESCO50]	Escherichia phage vB_EcoM_ESCO50	2918872	83.2	83.2	41%	6.00E-15	48.78	382	UPW39679.1
putative tail fiber protein [Escherichia phage vB_EcoM_ESCO45]	Escherichia phage vB_EcoM_ESCO45	2918869	83.2	83.2	41%	6.00E-15	48.78	382	UPW39156.1
TPA: tail fiber protein [Myoviridae sp.]	Myoviridae sp.	2202564	80.1	80.1	59%	2.00E-14	30.96	256	DAM90328.1
tail fiber protein [Citrobacter phage Michonne]	Citrobacter phage Michonne	1675603	82	82	45%	2.00E-14	44.37	402	YP_009177307.1
TPA: hypothetical protein [Caudovirales sp.]	Caudovirales sp.	2202568	80.9	80.9	24%	2.00E-14	52.86	289	DAI96986.1
baseplate wedge subunit and tail pin [Escherichia phage mistaenkt]	Escherichia phage mistaenkt	2696420	81.6	81.6	41%	2.00E-14	47.2	382	QHR67972.1
TPA: tail fiber protein [Myoviridae sp.]	Myoviridae sp.	2202564	80.9	80.9	25%	2.00E-14	48.05	317	DAI38580.1
tail protein [Escherichia phage phiSUSP1]	Escherichia phage phiSUSP1	1718606	81.3	81.3	41%	3.00E-14	47.62	375	YP_009199415.1
tail protein [Escherichia phage SUSP2]	Escherichia phage SUSP2	1718669	81.3	81.3	41%	3.00E-14	47.62	382	YP_009211060.1
putative tail fiber protein [Escherichia phage vB_EcoM_ESCO49]	Escherichia phage vB_EcoM_ESCO49	2918871	80.9	80.9	41%	3.00E-14	47.97	382	UPW39489.1
TPA: Baseplate wedge protein [Myoviridae sp.]	Myoviridae sp.	2202564	81.6	81.6	27%	3.00E-14	46.43	578	DAL79269.1
tail fiber protein [Yersinia phage YerA41]	Yersinia phage YerA41	2815754	80.5	80.5	25%	4.00E-14	46.15	361	QSM00873.1
tail fiber protein [Aeromonas phage 51]	Aeromonas phage 51	1932901	79.3	79.3	26%	5.00E-14	49.38	285	APU01306.1
baseplate wedge subunit and tail pin [Citrobacter phage Moogle]	Citrobacter phage Moogle	1540094	80.5	80.5	45%	5.00E-14	45.07	402	YP_009145700.1
Tail Collar Domain [Bacteriophage sp.]	Bacteriophage sp.	38018	79	79	47%	5.00E-14	31.76	252	UVY30569.1
TPA: hypothetical protein [Caudovirales sp.]	Caudovirales sp.	2202568	75.9	75.9	24%	6.00E-14	52.94	134	DAE43724.1
tail fiber protein [Yersinia phage YerA41]	Yersinia phage YerA41	2815754	78.2	78.2	32%	9.00E-14	44.44	246	QSM00870.1
TPA: Baseplate wedge protein [Siphoviridae sp.]	Siphoviridae sp.	2170413	78.6	78.6	32%	1.00E-13	41.24	290	DAX94877.1
tail protein [Citrobacter phage vB_CbrM_HP1]	Citrobacter phage vB_CbrM_HP1	2876111	79.7	79.7	45%	1.00E-13	45.07	402	UHS65443.1
TPA: tail fiber protein [Myoviridae sp.]	Myoviridae sp.	2202564	75.1	75.1	30%	1.00E-13	43.96	143	DAE81118.1
TPA: tail fiber protein [Myoviridae sp.]	Myoviridae sp.	2202564	75.9	75.9	27%	2.00E-13	44.58	179	DAL36825.1
hypothetical protein [Bacteriophage sp.]	Bacteriophage sp.	38018	79.3	79.3	26%	2.00E-13	52.56	463	UVN06437.1
TPA: tail collar fiber protein [Myoviridae sp.]	Myoviridae sp.	2202564	78.2	78.2	28%	3.00E-13	44.71	379	DAL42720.1
TPA: Baseplate wedge protein [Myoviridae sp.]	Myoviridae sp.	2202564	77.4	77.4	25%	3.00E-13	50	306	DAS28497.1
TPA: structural protein [Myoviridae sp.]	Myoviridae sp.	2202564	78.2	78.2	40%	4.00E-13	42.31	402	DAJ98446.1
hypothetical protein HOV50_gp18 [Escherichia phage PTXU04]	Escherichia phage PTXU04	2508206	78.2	78.2	49%	5.00E-13	39.29	538	YP_009823374.1
tail protein [Serratia phage vB_SspM_BZS1]	Serratia phage vB_SspM_BZS1	2769334	74.3	74.3	42%	5.00E-13	34.81	162	QNO00917.1
TPA: Baseplate wedge protein [Myoviridae sp.]	Myoviridae sp.	2202564	77	77	25%	5.00E-13	48.72	306	DAW72125.1
TPA: tail collar fiber protein [Myoviridae sp.]	Myoviridae sp.	2202564	77.8	77.8	30%	7.00E-13	45.16	629	DAO70255.1
tail protein [Bacteriophage P2]	Bacteriophage P2	2905681	77.4	77.4	26%	8.00E-13	45.57	499	YP_009591447.1
Tail Collar Domain [Bacteriophage sp.]	Bacteriophage sp.	38018	73.9	73.9	27%	8.00E-13	43.37	180	UVY25751.1
tail fiber protein [Aeromonas phage 56]	Aeromonas phage 56	1932902	75.9	75.9	26%	9.00E-13	48.15	285	APU01390.1
TPA: tail collar fiber protein [Myoviridae sp.]	Myoviridae sp.	2202564	76.3	76.3	28%	1.00E-12	43.68	345	DAL73372.1
putative tail-fiber protein [Aeromonas phage vB_AsaM-56]	Aeromonas phage vB_AsaM-56	1127514	75.5	75.5	26%	1.00E-12	48.15	285	YP_007007771.1
TPA: tail fiber protein [Myoviridae sp.]	Myoviridae sp.	2202564	74.7	74.7	42%	1.00E-12	34.03	247	DAO65421.1
TPA: tail fiber protein [Myoviridae sp.]	Myoviridae sp.	2202564	74.7	74.7	42%	1.00E-12	34.03	247	DAQ00149.1
TPA: tail fiber protein [Myoviridae sp. ct8aR17]	Myoviridae sp. ct8aR17	2827663	74.7	74.7	48%	1.00E-12	31.74	249	DAF58546.1
TPA: tail collar fiber protein [Myoviridae sp.]	Myoviridae sp.	2202564	76.6	76.6	26%	2.00E-12	48.15	491	DAY54770.1
TPA: tail collar fiber protein [Myoviridae sp.]	Myoviridae sp.	2202564	75.5	75.5	21%	2.00E-12	54.1	327	DAJ52091.1
TPA: tail collar fiber protein [Myoviridae sp.]	Myoviridae sp.	2202564	75.5	75.5	26%	2.00E-12	46.84	342	DAY48358.1
hypothetical protein HOV50_gp17 [Escherichia phage PTXU04]	Escherichia phage PTXU04	2508206	76.3	76.3	45%	2.00E-12	38.96	541	YP_009823373.1
hypothetical protein [Escherichia phage VpaE1_ev035]	Escherichia phage VpaE1_ev035	2695839	75.5	75.5	39%	3.00E-12	44.53	390	VVC17414.1
TPA: tail collar fiber protein [Myoviridae sp.]	Myoviridae sp.	2202564	75.1	75.1	34%	3.00E-12	41.75	348	DAI77947.1
long-tail fiber protein [Escherichia phage Pondi]	Escherichia phage Pondi	2972476	75.9	75.9	38%	3.00E-12	40.6	541	UVD31726.1
TPA: tail fiber protein [Myoviridae sp.]	Myoviridae sp.	2202564	75.5	75.5	38%	3.00E-12	39.64	432	DAS11155.1
TPA: tail fiber protein [Siphoviridae sp.]	Siphoviridae sp.	2170413	74.3	74.3	27%	3.00E-12	42.86	288	DAE77792.1
TPA: tail fiber protein [Siphoviridae sp.]	Siphoviridae sp.	2170413	73.6	73.6	33%	4.00E-12	40	242	DAQ24744.1
TPA: tail fiber protein [Siphoviridae sp.]	Siphoviridae sp.	2170413	73.6	73.6	34%	4.00E-12	38.1	249	DAZ68535.1
hypothetical protein NVP1259O_23 [Vibrio phage 1.259.O._10N.286.48.F4]	Vibrio phage 1.259.O._10N.286.48.F4	1881446	72.8	72.8	79%	4.00E-12	29.2	203	AUR98985.1
side tail fiber protein [Escherichia phage vB_EcoM-689R6]	Escherichia phage vB_EcoM-689R6	2946090	72	72	42%	4.00E-12	34.03	171	URC08935.1
TPA: tail fiber protein [Myoviridae sp.]	Myoviridae sp.	2202564	73.9	73.9	24%	4.00E-12	47.3	299	DAN73748.1
TPA: tail fiber protein [Myoviridae sp.]	Myoviridae sp.	2202564	71.6	71.6	31%	5.00E-12	42.71	164	DAL31223.1
tail fiber protein [Erwinia phage EtG]	Erwinia phage EtG	2014586	74.3	74.3	21%	5.00E-12	52.46	327	YP_009790850.1
TPA: tail fiber protein [Myoviridae sp.]	Myoviridae sp.	2202564	73.9	73.9	25%	5.00E-12	50	299	DAM53633.1
TPA: tail fiber protein [Myoviridae sp.]	Myoviridae sp.	2202564	73.9	73.9	25%	5.00E-12	50	299	DAN87766.1
tail fiber protein [Escherichia phage vB_EcoM_AYO145A]	Escherichia phage vB_EcoM_AYO145A	1636202	74.3	74.3	39%	6.00E-12	44.53	390	YP_009200816.1
TPA: tail fiber protein [Myoviridae sp.]	Myoviridae sp.	2202564	73.2	73.2	25%	6.00E-12	48.68	272	DAO73984.1
putative phage tail protein [Vibrio phage 236O40-1]	Vibrio phage 236O40-1	2963180	72.8	72.8	40%	6.00E-12	36.52	241	CAH9011968.1
TPA: Baseplate wedge protein [Myoviridae sp.]	Myoviridae sp.	2202564	74.3	74.3	27%	9.00E-12	41.67	505	DAJ81448.1
hypothetical protein [Escherichia phage VpaE1_ev108]	Escherichia phage VpaE1_ev108	2695837	73.6	73.6	39%	1.00E-11	43.75	390	VUF55198.1
TPA: tail fiber protein [Myoviridae sp.]	Myoviridae sp.	2202564	72.8	72.8	25%	1.00E-11	44.16	317	DAV05527.1
Tail Collar Domain [Bacteriophage sp.]	Bacteriophage sp.	38018	72	72	51%	1.00E-11	31.79	253	UVY42941.1
tail fiber protein [Escherichia phage vB_EcoM_ASO1A]	Escherichia phage vB_EcoM_ASO1A	2873445	73.6	73.6	39%	1.00E-11	42.97	390	UAW57930.1
TPA: tail collar fiber protein [Myoviridae sp.]	Myoviridae sp.	2202564	72.8	72.8	38%	2.00E-11	37.72	341	DAL88296.1
tail fiber protein [Escherichia phage Pondi]	Escherichia phage Pondi	2972476	73.6	73.6	49%	2.00E-11	38.82	538	UVD31725.1
TPA: hypothetical protein [Caudovirales sp.]	Caudovirales sp.	2202568	72.4	72.4	24%	2.00E-11	47.83	294	DAW19936.1
TPA: tail fiber protein [Myoviridae sp.]	Myoviridae sp.	2202564	72	72	25%	2.00E-11	48.68	272	DAW70883.1
TPA: Baseplate wedge protein [Myoviridae sp.]	Myoviridae sp.	2202564	70.9	70.9	18%	2.00E-11	56.86	208	DAV12683.1
TPA: tail fiber protein [Myoviridae sp.]	Myoviridae sp.	2202564	72	72	24%	2.00E-11	48.65	303	DAO23244.1
TPA: tail fiber protein [Myoviridae sp.]	Myoviridae sp.	2202564	69.3	69.3	29%	3.00E-11	39.33	172	DAU10922.1
Tail Collar Domain [Bacteriophage sp.]	Bacteriophage sp.	38018	68.9	68.9	35%	3.00E-11	36.79	152	UWD51974.1
TPA: tail fiber protein [Myoviridae sp.]	Myoviridae sp.	2202564	70.9	70.9	27%	4.00E-11	41.67	244	DAQ52943.1
TPA: tail fiber protein [Myoviridae sp.]	Myoviridae sp.	2202564	71.2	71.2	24%	4.00E-11	47.3	299	DAK33719.1
TPA: tail fiber protein [Siphoviridae sp. ctDEW4]	Siphoviridae sp. ctDEW4	2823569	71.6	71.6	24%	4.00E-11	47.3	303	DAD65890.1
TPA: tail fiber protein [Caudovirales sp.]	Caudovirales sp.	2202568	70.1	70.1	24%	4.00E-11	48.57	223	DAK68055.1
TPA: Long tail fiber proximal subunit [Myoviridae sp.]	Myoviridae sp.	2202564	70.9	70.9	23%	4.00E-11	48.48	263	DAM00719.1
putative tail fiber protein [Salmonella phage SP4 SHa-2019]	Salmonella phage SP4 SHa-2019	2692160	72.4	72.4	36%	5.00E-11	55.45	779	QXN66946.1
TPA: tail collar fiber protein [Myoviridae sp.]	Myoviridae sp.	2202564	71.2	71.2	35%	5.00E-11	40	319	DAR43811.1
tail fiber protein [Phage NBEco004]	Phage NBEco004	2712973	71.6	71.6	39%	5.00E-11	44.88	391	QIN92467.1
structural protein [Yersinia phage YerA41]	Yersinia phage YerA41	2815754	71.6	71.6	18%	5.00E-11	54.72	386	QSM00872.1
tail fiber protein [Shigella phage vB_SflM_004]	Shigella phage vB_SflM_004	2500763	71.2	71.2	60%	5.00E-11	39.13	331	AZV01474.1
TPA: tail fiber protein [Myoviridae sp.]	Myoviridae sp.	2202564	70.9	70.9	26%	6.00E-11	43.75	303	DAK32602.1
side tail fiber protein [Escherichia phage vB_EcoM-673R5]	Escherichia phage vB_EcoM-673R5	2946087	68.6	68.6	30%	6.00E-11	38.89	165	URC10168.1
TPA: tail collar fiber protein [Myoviridae sp.]	Myoviridae sp.	2202564	71.2	71.2	37%	6.00E-11	33.6	367	DAI87287.1
TPA: tail fiber protein [Myoviridae sp.]	Myoviridae sp.	2202564	70.9	70.9	33%	7.00E-11	40.78	304	DAX40071.1
TPA: tail fiber protein [Myoviridae sp.]	Myoviridae sp.	2202564	70.9	70.9	31%	7.00E-11	38.39	303	DAI42515.1
TPA: Baseplate wedge protein [Myoviridae sp.]	Myoviridae sp.	2202564	71.2	71.2	29%	8.00E-11	42.05	507	DAM20177.1
Tail Collar Domain [Bacteriophage sp.]	Bacteriophage sp.	38018	71.6	71.6	42%	8.00E-11	34.13	572	UWG89507.1
TPA: tail fiber protein [Myoviridae sp.]	Myoviridae sp.	2202564	67.8	67.8	29%	9.00E-11	40.91	161	DAS07659.1
TPA: Baseplate wedge protein [Myoviridae sp.]	Myoviridae sp.	2202564	71.2	71.2	34%	9.00E-11	39.39	427	DAX46234.1
putative collar fiber protein [Escherichia phage vB_EcoM_IME392]	Escherichia phage vB_EcoM_IME392	2301649	71.2	71.2	45%	1.00E-10	34.27	483	AXY86122.1
Tail Collar Domain [Bacteriophage sp.]	Bacteriophage sp.	38018	67.4	67.4	34%	1.00E-10	35.29	165	UVY42942.1
TPA: tail fiber protein [Myoviridae sp.]	Myoviridae sp.	2202564	67.8	67.8	33%	1.00E-10	37	176	DAY63460.1
TPA: tail collar fiber protein [Bacteriophage sp.]	Bacteriophage sp.	38018	70.1	70.1	29%	1.00E-10	39.33	350	DAH02845.1
TPA: tail fiber protein [Myoviridae sp.]	Myoviridae sp.	2202564	69.7	69.7	24%	1.00E-10	45.95	303	DAX94252.1
TPA: Baseplate wedge protein [Myoviridae sp.]	Myoviridae sp.	2202564	68.9	68.9	18%	1.00E-10	58.82	250	DAK57856.1
TPA: tail fiber protein [Myoviridae sp.]	Myoviridae sp.	2202564	69.7	69.7	24%	2.00E-10	45.95	303	DAX53307.1
TPA: Baseplate wedge protein [Myoviridae sp.]	Myoviridae sp.	2202564	70.5	70.5	44%	2.00E-10	33.85	541	DAO65407.1
tail protein [Escherichia phage HK106]	Escherichia phage HK106	432198	69.7	69.7	26%	2.00E-10	43.04	332	YP_007151694.1
side tail fiber protein [Escherichia phage vB_EcoM-673R5]	Escherichia phage vB_EcoM-673R5	2946087	67	67	35%	2.00E-10	35.85	152	URC10169.1
Tail Collar Domain [Bacteriophage sp.]	Bacteriophage sp.	38018	67	67	26%	2.00E-10	42.5	155	UWG89504.1
TPA: tail fiber protein [Myoviridae sp.]	Myoviridae sp.	2202564	69.7	69.7	27%	2.00E-10	42.68	323	DAQ14243.1
TPA: tail fiber protein [Myoviridae sp.]	Myoviridae sp.	2202564	69.3	69.3	25%	2.00E-10	46.05	301	DAW64326.1
tail fiber [Escherichia phage HK97]	Escherichia phage HK97	2681617	69.3	69.3	27%	2.00E-10	41.46	321	NP_037718.1
TPA: tail fiber protein [Myoviridae sp.]	Myoviridae sp.	2202564	68.6	68.6	27%	2.00E-10	42.68	249	DAV83143.1
tail fiber protein [Enterobacteria phage vB_EcoM_IME338]	Enterobacteria phage vB_EcoM_IME338	2163888	69.7	69.7	39%	3.00E-10	43.65	390	AWD91362.1
TPA: tail fiber protein [Myoviridae sp.]	Myoviridae sp.	2202564	67	67	27%	3.00E-10	42.68	172	DAE71593.1
Tail Collar Domain [Bacteriophage sp.]	Bacteriophage sp.	38018	66.2	66.2	26%	3.00E-10	41.25	153	UVY15718.1
TPA: Baseplate wedge protein [Siphoviridae sp.]	Siphoviridae sp.	2170413	68.9	68.9	25%	3.00E-10	42.86	317	DAM11679.1
protein of unknown function (DUF859) [Bacteriophage sp.]	Bacteriophage sp.	38018	69.3	69.3	39%	3.00E-10	43.65	390	UWG90769.1
TPA: Baseplate wedge protein [Myoviridae sp.]	Myoviridae sp.	2202564	69.3	69.3	26%	3.00E-10	42.5	428	DAH81331.1
TPA: tail fiber protein [Myoviridae sp.]	Myoviridae sp.	2202564	68.6	68.6	25%	4.00E-10	47.37	299	DAX69189.1
TPA: Baseplate wedge protein [Myoviridae sp.]	Myoviridae sp.	2202564	68.6	68.6	18%	4.00E-10	58.82	320	DAP56302.1
TPA: tail fiber protein [Siphoviridae sp.]	Siphoviridae sp.	2170413	68.6	68.6	27%	4.00E-10	42.68	321	DAG28289.1
putative tail fiber protein [Salmonella phage SP3_SHan-2021]	Salmonella phage SP3_SHan-2021	2803186	69.7	69.7	39%	4.00E-10	44.88	821	QQG31212.1
tail protein [Escherichia phage pro483]	Escherichia phage pro483	1649240	66.2	66.2	36%	4.00E-10	34.58	176	YP_009211931.1
TPA: Baseplate wedge protein [Myoviridae sp.]	Myoviridae sp.	2202564	68.6	68.6	18%	5.00E-10	58.82	320	DAN80289.1
TPA: tail collar fiber protein [Myoviridae sp.]	Myoviridae sp.	2202564	68.6	68.6	27%	5.00E-10	43.37	329	DAI87286.1
tail protein [Escherichia phage vB_EcoM-673R5]	Escherichia phage vB_EcoM-673R5	2946087	67.4	67.4	45%	5.00E-10	34.81	234	URC10170.1
putative tail protein [Pseudomonas phage SC_10_H1H2H8_2017]	Pseudomonas phage SC_10_H1H2H8_2017	2723239	68.9	68.9	21%	6.00E-10	51.61	539	QIW90022.1
side tail fiber protein [Escherichia phage vB_EcoM-673R5]	Escherichia phage vB_EcoM-673R5	2946087	65.5	65.5	27%	7.00E-10	41.67	155	URC10166.1
TPA: Baseplate wedge protein [Myoviridae sp.]	Myoviridae sp.	2202564	67.8	67.8	18%	7.00E-10	56.86	320	DAK30984.1
TPA: tail collar fiber protein [Siphoviridae sp.]	Siphoviridae sp.	2170413	68.6	68.6	26%	8.00E-10	45.33	492	DAG75925.1
Tail Collar Domain [Bacteriophage sp.]	Bacteriophage sp.	38018	65.1	65.1	27%	8.00E-10	41.67	159	UWG89505.1
TPA: tail fiber protein [Myoviridae sp.]	Myoviridae sp.	2202564	67.8	67.8	37%	8.00E-10	34.55	322	DAL73584.1
TPA: Baseplate wedge protein [Myoviridae sp.]	Myoviridae sp.	2202564	68.2	68.2	30%	9.00E-10	38.46	519	DAJ84154.1
protein of unknown function (DUF859) [Bacteriophage sp.]	Bacteriophage sp.	38018	68.2	68.2	39%	9.00E-10	44.88	391	UVX37315.1
Tail Collar Domain [Bacteriophage sp.]	Bacteriophage sp.	38018	65.1	65.1	27%	9.00E-10	39.76	167	UVY42944.1
Tail Collar Domain [Bacteriophage sp.]	Bacteriophage sp.	38018	65.1	65.1	27%	1.00E-09	39.76	167	UVY04783.1
capsid and scaffold protein [Salmonella phage SP3_SHan-2021]	Salmonella phage SP3_SHan-2021	2803186	67.8	67.8	39%	1.00E-09	44.88	391	QQG31211.1
putative tail fiber protein [Escherichia phage JN01]	Escherichia phage JN01	2692737	67.8	67.8	39%	1.00E-09	44.88	391	QHJ72620.1
tail fiber protein [Escherichia phage SME50]	Escherichia phage SME50	2762556	67.8	67.8	39%	1.00E-09	44.88	391	QNI21423.1
TPA: tail fiber protein [Caudovirales sp. ctLhN17]	Caudovirales sp. ctLhN17	2825764	67	67	63%	1.00E-09	23.89	292	DAD98311.1
TPA: tail fiber protein [Myoviridae sp.]	Myoviridae sp.	2202564	67	67	18%	1.00E-09	54.9	303	DAK45074.1
TPA: Baseplate wedge protein [Myoviridae sp.]	Myoviridae sp.	2202564	67.4	67.4	27%	2.00E-09	42.68	402	DAJ00518.1
putative tail fiber protein [Escherichia coli phage vB_EcoM_Shy]	Escherichia coli phage vB_EcoM_Shy	2769805	67.4	67.4	42%	2.00E-09	44.36	391	QNR52067.1
Tail Collar Domain [Bacteriophage sp.]	Bacteriophage sp.	38018	67.4	67.4	34%	2.00E-09	36.73	483	UWI07874.1
Tail Collar Domain [Bacteriophage sp.]	Bacteriophage sp.	38018	64.7	64.7	31%	2.00E-09	40.43	180	UVY15717.1
TPA: Baseplate wedge protein [Myoviridae sp.]	Myoviridae sp.	2202564	67	67	40%	2.00E-09	35.71	370	DAP16889.1
side tail fiber protein [Escherichia phage vB_EcoM-673R5]	Escherichia phage vB_EcoM-673R5	2946087	63.5	63.5	24%	2.00E-09	41.33	142	URC10171.1
Tail Collar Domain [Bacteriophage sp.]	Bacteriophage sp.	38018	63.5	63.5	31%	2.00E-09	40.43	142	UVY54347.1
Tail Collar Domain [Bacteriophage sp.]	Bacteriophage sp.	38018	61.6	61.6	25%	2.00E-09	40.26	79	UWD72241.1
TPA: Baseplate wedge protein [Myoviridae sp.]	Myoviridae sp.	2202564	67	67	20%	2.00E-09	47.37	451	DAK82338.1
tail fiber protein [Escherichia phage PHB11]	Escherichia phage PHB11	2530036	66.6	66.6	39%	2.00E-09	44.19	391	QBJ00651.1
TPA: tail fiber protein [Myoviridae sp.]	Myoviridae sp.	2202564	66.6	66.6	44%	3.00E-09	32.31	455	DAP70978.1
tail fiber protein [Escherichia phage vB_EcoM-VpaE1]	Escherichia phage vB_EcoM-VpaE1	1555238	66.6	66.6	39%	3.00E-09	41.41	390	YP_009147343.1
putative tail fiber protein [Escherichia phage vB_EcoM-Pr103Blw]	Escherichia phage vB_EcoM-Pr103Blw	2806548	66.6	66.6	39%	3.00E-09	44.09	391	QSL99013.1
side tail fiber protein [Escherichia phage vB_EcoM-640R3]	Escherichia phage vB_EcoM-640R3	2946086	63.9	63.9	22%	3.00E-09	43.75	171	URC10111.1
Tail Collar Domain [Bacteriophage sp.]	Bacteriophage sp.	38018	61.2	61.2	18%	3.00E-09	48.08	72	UVY68645.1
putative tail fiber protein [Escherichia phage vB_EcoM-Ro111lw]	Escherichia phage vB_EcoM-Ro111lw	2282989	66.6	66.6	39%	3.00E-09	44.09	391	AXH65110.1
putative tail fiber protein GP37 [Escherichia phage wV8]	Escherichia phage wV8	576791	66.6	66.6	39%	3.00E-09	44.09	391	YP_002922865.1
hypothetical protein S22E157_0770 [Escherichia phage SP22]	Escherichia phage SP22	2664132	66.2	66.2	39%	3.00E-09	44.09	391	BBU53681.1
TPA: Baseplate wedge protein [Myoviridae sp.]	Myoviridae sp.	2202564	66.2	66.2	27%	4.00E-09	39.76	518	DAV33730.1
TPA: tail fiber protein [Myoviridae sp.]	Myoviridae sp.	2202564	64.7	64.7	24%	4.00E-09	41.33	242	DAT90140.1
putative tail fiber protein [Enterobacteria phage CHB7]	Enterobacteria phage CHB7	2530182	64.3	64.3	42%	4.00E-09	40.44	202	QBP33011.1
Tail Collar Domain [Bacteriophage sp.]	Bacteriophage sp.	38018	63.2	63.2	22%	4.00E-09	43.75	164	UWG28899.1
TPA: putative tail fiber protein [Caudovirales sp.]	Caudovirales sp.	2202568	64.3	64.3	24%	5.00E-09	40	221	DAP96334.1
TPA: putative tail fiber protein [Caudovirales sp.]	Caudovirales sp.	2202568	64.3	64.3	24%	5.00E-09	40	221	DAV81428.1
putative variable tail fibre protein [Yersinia phage phiR1-37]	Yersinia phage phiR1-37	331278	66.2	66.2	25%	5.00E-09	38.46	704	YP_004934532.1
TPA: Baseplate wedge protein [Myoviridae sp.]	Myoviridae sp.	2202564	65.1	65.1	18%	6.00E-09	56.86	320	DAK85471.1
TPA: Baseplate wedge protein [Myoviridae sp.]	Myoviridae sp.	2202564	65.9	65.9	26%	6.00E-09	40	442	DAL68794.1
TPA: tail collar fiber protein [Myoviridae sp.]	Myoviridae sp.	2202564	65.1	65.1	18%	8.00E-09	50.94	372	DAI62216.1
TPA: Baseplate wedge protein [Myoviridae sp.]	Myoviridae sp.	2202564	64.7	64.7	18%	8.00E-09	54.9	320	DAJ87313.1
Tail Collar Domain [Bacteriophage sp.]	Bacteriophage sp.	38018	61.2	61.2	23%	1.00E-08	42.25	136	UVY56345.1
Tail Collar Domain [Bacteriophage sp.]	Bacteriophage sp.	38018	58.9	58.9	18%	2.00E-08	48.08	57	UVY68754.1
putative tail fiber protein [Escherichia phage HY02]	Escherichia phage HY02	1527531	64.3	64.3	39%	2.00E-08	43.31	391	YP_009204979.1
tail fiber protein [Phage NBEco005]	Phage NBEco005	2712974	63.9	63.9	37%	2.00E-08	40.46	390	QIQ68381.1
tail protein [Escherichia phage 500465-1]	Escherichia phage 500465-1	2716351	63.5	63.5	26%	3.00E-08	38.75	502	YP_009949230.1
tail fiber protein [Salmonella phage vB_SalM_SPJ41]	Salmonella phage vB_SalM_SPJ41	2961840	63.2	63.2	40%	4.00E-08	42.62	360	UUG68233.1
tail fiber [Escherichia phage EC106]	Escherichia phage EC106	2936908	62.8	62.8	37%	5.00E-08	41.22	390	URO83536.1
TPA: tail fiber protein [Siphoviridae sp.]	Siphoviridae sp.	2170413	62	62	34%	1.00E-07	36.73	440	DAK77745.1
capsid and scaffold protein [Escherichia phage EC6]	Escherichia phage EC6	1229757	61.6	61.6	39%	1.00E-07	42.52	391	YP_009151296.1
tail fiber protein [Salmonella phage SP2 SHa-2019]	Salmonella phage SP2 SHa-2019	2692158	61.6	61.6	39%	1.00E-07	39.53	388	QXN67189.1
Tail Collar Domain [Bacteriophage sp.]	Bacteriophage sp.	38018	58.5	58.5	23%	1.00E-07	42.25	145	UWD72242.1
tail fiber protein [Salmonella phage vB Seyj1-1]	Salmonella phage vB Seyj1-1	2801511	61.6	61.6	39%	1.00E-07	39.53	388	QQV89223.1
XkdV [Salmonella phage S19cd]	Salmonella phage S19cd	2834971	61.2	61.2	39%	2.00E-07	40.31	391	QVW09133.1
TPA: hypothetical protein [Siphoviridae sp.]	Siphoviridae sp.	2170413	60.5	60.5	37%	2.00E-07	36.7	265	DAV96987.1
hypothetical protein OPTSAL01_00116 [Salmonella phage OPT-SAL01]	Salmonella phage OPT-SAL01	2939134	61.2	61.2	39%	2.00E-07	39.53	388	UPW36303.1
Putative tail fiber protein GP37 [Salmonella phage FelixO1]	Salmonella phage FelixO1	77775	60.8	60.8	39%	3.00E-07	39.53	388	NP_944921.1
tail fiber protein [Salmonella phage SapYZU01]	Salmonella phage SapYZU01	2736238	60.5	60.5	39%	3.00E-07	38.76	388	QKN88598.1
tail fiber protein [Salmonella phage SEP1]	Salmonella phage SEP1	2799685	60.1	60.1	39%	4.00E-07	38.76	388	QXN67033.1
tail fiber protein [Salmonella phage SBA-1781]	Salmonella phage SBA-1781	1204527	60.1	60.1	39%	4.00E-07	39.53	388	AFU63437.1
tail fiber protein [Salmonella phage ST11]	Salmonella phage ST11	2023990	60.1	60.1	39%	4.00E-07	39.53	388	ASR76731.1
tail fiber protein [Salmonella virus VSe102]	Salmonella virus VSe102	2053700	60.1	60.1	39%	5.00E-07	39.53	388	AUE22481.1
tail fiber protein [Salmonella phage BPS15Q2]	Salmonella phage BPS15Q2	1857100	59.7	59.7	39%	5.00E-07	38.76	388	YP_009324627.1
hypothetical protein FFZ30_0025 [Salmonella phage DaR-2019a]	Salmonella phage DaR-2019a	2571168	59.7	59.7	39%	5.00E-07	38.76	388	QCW19155.1
long tail fiber protein [Salmonella phage vB_SPuM_SP116]	Salmonella phage vB_SPuM_SP116	1567025	59.7	59.7	39%	5.00E-07	38.76	388	YP_009146321.1
TPA: tail fiber protein [Myoviridae sp.]	Myoviridae sp.	2202564	59.7	59.7	34%	5.00E-07	35.71	434	DAI15995.1
putative tail fiber protein [Shigella phage Sf17]	Shigella phage Sf17	2024305	59.3	59.3	49%	7.00E-07	33.14	391	YP_009618728.1
tail fiber protein [Escherichia phage vB_EcoM_3HA14]	Escherichia phage vB_EcoM_3HA14	2653705	59.3	59.3	49%	8.00E-07	33.14	391	QFR58518.1
TPA: Baseplate wedge protein [Myoviridae sp.]	Myoviridae sp.	2202564	58.9	58.9	28%	8.00E-07	37.35	330	DAT30596.1
putative tail fiber protein [Acinetobacter phage Ac42]	Acinetobacter phage Ac42	762660	59.7	59.7	25%	9.00E-07	43.42	1001	YP_004009606.1
tail fiber protein [Salmonella phage Si3]	Salmonella phage Si3	1965374	58.9	58.9	39%	9.00E-07	39.53	388	YP_009600276.1
TPA: tail fiber protein [Siphoviridae sp.]	Siphoviridae sp.	2170413	58.9	58.9	34%	1.00E-06	36.73	420	DAY24684.1
TPA: tail collar fiber protein [Peduovirinae sp. ctOza1]	Peduovirinae sp. ctOza1	2825095	58.5	58.5	26%	1.00E-06	37.78	368	DAF98635.1
tail fiber protein [Phage NBSal004]	Phage NBSal004	2712978	58.5	58.5	39%	1.00E-06	39.53	388	QIN92988.1
tail fiber protein [Salmonella phage Mushroom]	Salmonella phage Mushroom	1572716	58.5	58.5	39%	1.00E-06	38.76	388	YP_009600425.1
hypothetical protein phiTE_236 [Pectobacterium phage phiTE]	Pectobacterium phage phiTE	1116482	58.5	58.5	25%	1.00E-06	38.27	554	YP_007392698.1
structural protein [Pectobacterium phage vB_PatM_CB7]	Pectobacterium phage vB_PatM_CB7	1958916	58.5	58.5	25%	2.00E-06	38.27	554	ARB11505.1
hypothetical protein NVP1166O_23 [Vibrio phage 1.166.O._10N.261.51.C7]	Vibrio phage 1.166.O._10N.261.51.C7	1881341	57.4	57.4	76%	2.00E-06	24.34	250	AUR91884.1
hypothetical protein [Salmonella phage D1-2]	Salmonella phage D1-2	2614123	58.2	58.2	39%	2.00E-06	37.98	388	QGF20810.1
hypothetical protein [Erwinia phage phiAT1]	Erwinia phage phiAT1	649272	57	57	31%	2.00E-06	35.71	240	CAZ39578.1
putative tail fiber protein [Shigella phage Silverhawkium]	Shigella phage Silverhawkium	2530185	57.8	57.8	44%	2.00E-06	38.96	391	QBP33145.1
tail fiber protein [Enterobacteria phage KhF1]	Enterobacteria phage KhF1	1651203	57.8	57.8	41%	3.00E-06	42.95	395	ANZ51893.1
putative tail fiber protein [Shigella phage KPS64]	Shigella phage KPS64	2530184	57.4	57.4	49%	3.00E-06	32.54	391	QBP32822.1
hypothetical protein NVP1190O_23 [Vibrio phage 1.190.O._10N.286.51.F12]	Vibrio phage 1.190.O._10N.286.51.F12	1881345	56.6	56.6	76%	3.00E-06	24.43	250	AUR94047.1
putative tail fiber protein [Shigella phage Sf14]	Shigella phage Sf14	2024304	57.4	57.4	49%	4.00E-06	32.54	391	YP_009618597.1
tail fiber [Shigella phage ESh19]	Shigella phage ESh19	2950764	57.4	57.4	49%	4.00E-06	32.54	391	URY12343.1
tail fiber protein [Salmonella phage BPS17L1]	Salmonella phage BPS17L1	2060122	57	57	39%	4.00E-06	39.53	388	YP_009621564.1
putative tail fiber protein [Shigella phage Sf13]	Shigella phage Sf13	2024316	57	57	49%	4.00E-06	32.54	391	YP_009612734.1
hypothetical protein [Bacteriophage sp.]	Bacteriophage sp.	38018	56.6	56.6	29%	4.00E-06	42.05	286	QHJ85140.1
tail fiber protein [Escherichia phage vB_EcoM_ASO1B]	Escherichia phage vB_EcoM_ASO1B	2873446	57	57	41%	5.00E-06	42.95	395	UAW58056.1
tail fiber protein [Enterobacteria phage KhF3]	Enterobacteria phage KhF3	1651200	57	57	41%	5.00E-06	42.95	395	ANZ52028.1
hypothetical protein [Myoviridae sp.]	Myoviridae sp.	2202564	56.2	56.2	23%	5.00E-06	39.44	281	QHJ83889.1
tail fiber protein [Enterobacteria phage KhF2]	Enterobacteria phage KhF2	1651204	56.6	56.6	41%	6.00E-06	40.26	395	ANZ51996.1
putative tail fiber protein 1 [Pectobacterium phage DU_PP_I]	Pectobacterium phage DU_PP_I	2041488	56.6	56.6	24%	7.00E-06	37.18	544	ATS93429.1
tail fiber protein [Shigella phage Z31]	Shigella phage Z31	2675202	56.6	56.6	41%	7.00E-06	40.26	395	QHB48955.1
tail fiber protein [Salmonella phage BPS17W1]	Salmonella phage BPS17W1	2060124	56.2	56.2	39%	7.00E-06	38.76	388	YP_009621693.1
tail fiber protein [Salmonella phage GSP193]	Salmonella phage GSP193	2962601	56.2	56.2	39%	7.00E-06	38.76	388	UUT40702.1
TPA: tail fiber protein [Myoviridae sp.]	Myoviridae sp.	2202564	55.8	55.8	51%	7.00E-06	30.22	268	DAQ17833.1
tail fiber protein [Escherichia phage vB_EcoM_DE7]	Escherichia phage vB_EcoM_DE7	2911670	56.2	56.2	41%	7.00E-06	40.26	395	UKH49277.1
putative tail fiber protein 1 [Cronobacter phage CR3]	Cronobacter phage CR3	1162295	56.6	56.6	25%	8.00E-06	37.04	551	YP_006383043.1
hypothetical protein [Escherichia phage VpaE1_ev78]	Escherichia phage VpaE1_ev78	2695838	56.2	56.2	41%	8.00E-06	40.26	395	VUF56989.1
gp37, tail fiber protein [Tequatrovirus T4]	Tequatrovirus T4	10665	52.4	52.4	32%	9.00E-06	36.94	105	CAA91912.1
tail fiber [Escherichia phage vB_EcoM_LMP34]	Escherichia phage vB_EcoM_LMP34	2491665	55.8	55.8	41%	1.00E-05	42.28	395	QBQ76063.1
tail fiber protein [Pectobacterium phage POP15]	Pectobacterium phage POP15	2759209	56.2	56.2	25%	1.00E-05	36.71	551	QPI18077.1
short tail fiber protein [Pectobacterium phage PcCB7V]	Pectobacterium phage PcCB7V	2798043	56.2	56.2	24%	1.00E-05	37.18	547	QQG33333.1
tail fiber protein [Enterobacteria phage XTG1]	Enterobacteria phage XTG1	1651201	55.5	55.5	39%	1.00E-05	40.13	395	ANZ52126.1
putative tail fiber protein 1 [Cronobacter phage PBES 02]	Cronobacter phage PBES 02	1684115	55.8	55.8	25%	1.00E-05	37.04	551	YP_009188996.1
TPA: tail fiber protein [Myoviridae sp.]	Myoviridae sp.	2202564	53.1	53.1	16%	1.00E-05	47.92	157	DAS07666.1
TPA: tail collar domain [Siphoviridae sp.]	Siphoviridae sp.	2170413	54.7	54.7	39%	1.00E-05	28.32	239	DAQ28542.1
putative tail fiber protein 1 [Cronobacter phage CR8]	Cronobacter phage CR8	1327934	55.5	55.5	25%	2.00E-05	37.04	551	YP_009042265.1
phage tail fiber [Escherichia phage L27]	Escherichia phage L27	2562890	55.1	55.1	41%	2.00E-05	42.28	395	BBJ27094.1
hypothetical protein LPLM1_00018 [Listeria phage LPML1]	Listeria phage LPML1	2880887	54.7	54.7	40%	2.00E-05	33.33	453	UCR92153.1
tail fiber [Shigella phage ESh21]	Shigella phage ESh21	2950767	54.3	54.3	49%	4.00E-05	34.32	391	URY12693.1
putative tail-fiber protein [Sinorhizobium phage phiM6]	Sinorhizobium phage phiM6	2301527	53.5	53.5	71%	7.00E-05	29.44	506	AXP07711.1
tail fiber [Shigella phage ESh22]	Shigella phage ESh22	2950768	53.5	53.5	42%	7.00E-05	36.99	391	URY12846.1
Tail Collar Domain [Bacteriophage sp.]	Bacteriophage sp.	38018	53.5	53.5	29%	7.00E-05	35.71	496	UVY56236.1
putative tail fiber protein [Salmonella phage SSBI34]	Salmonella phage SSBI34	2861009	53.5	53.5	28%	8.00E-05	34.44	506	QYC52534.1
TPA: tail fiber protein [Myoviridae sp.]	Myoviridae sp.	2202564	52.4	52.4	40%	1.00E-04	28.99	251	DAL28013.1
tail fiber protein [Salmonella virus VSe11]	Salmonella virus VSe11	2053699	52.8	52.8	39%	1.00E-04	42.02	781	AUE22353.1
tail fiber protein [Salmonella virus VSe102]	Salmonella virus VSe102	2053700	52.8	52.8	39%	1.00E-04	42.02	781	AUE22482.1
TPA: tail fiber protein [Myoviridae sp.]	Myoviridae sp.	2202564	52	52	25%	2.00E-04	34.57	550	DAO34755.1
TPA: Baseplate wedge protein [Myoviridae sp.]	Myoviridae sp.	2202564	52	52	18%	2.00E-04	44.23	841	DAI72859.1
putative tail fiber protein [Salmonella phage vB_SPuM_SP116]	Salmonella phage vB_SPuM_SP116	1567025	52	52	39%	2.00E-04	40.68	780	YP_009146322.1
tail fiber protein [Salmonella phage FO1a]	Salmonella phage FO1a	1087480	52	52	39%	3.00E-04	40.34	779	AEO97494.1
TPA: hypothetical protein [Myoviridae sp.]	Myoviridae sp.	2202564	51.6	51.6	25%	3.00E-04	35.29	443	DAG76232.1
tail fiber protein [Phage NBSal004]	Phage NBSal004	2712978	51.6	51.6	39%	4.00E-04	40.68	781	QIN92989.1
putative phage tail protein [Hafnia phage vB_HpaM_SarahDanielle]	Hafnia phage vB_HpaM_SarahDanielle	2836113	51.2	51.2	41%	4.00E-04	34.31	453	QYA57546.1
tail fiber protein [Enterobacteriaphage UAB_Phi87]	Enterobacteriaphage UAB_Phi87	1197935	51.2	51.2	36%	4.00E-04	41.74	782	YP_009150170.1
tail fiber protein [Salmonella phage BPS15Q2]	Salmonella phage BPS15Q2	1857100	51.2	51.2	39%	5.00E-04	41.53	840	YP_009324628.1
putative tail fiber protein [Hafnia phage vB_HpaM_Zyzzx]	Hafnia phage vB_HpaM_Zyzzx	2836109	50.8	50.8	40%	5.00E-04	32.47	453	QYA57344.1
Tail Collar Domain [Bacteriophage sp.]	Bacteriophage sp.	38018	50.4	50.4	29%	7.00E-04	34.52	497	UWD72352.1
hypothetical protein [Enterobacter phage vB_ExiM_F1M1E]	Enterobacter phage vB_ExiM_F1M1E	2912641	50.4	50.4	25%	7.00E-04	34.57	545	UNA02623.1
putative tail fiber protein [Klebsiella phage vB_KaeM_KaOmega]	Klebsiella phage vB_KaeM_KaOmega	2591365	50.4	50.4	25%	7.00E-04	34.57	545	QEG12096.1
hypothetical protein [Enterobacter phage vB_ExiM_F4M1E]	Enterobacter phage vB_ExiM_F4M1E	2912643	50.4	50.4	25%	7.00E-04	34.57	587	UNA03264.1
Ig-like domain-containing protein [Cronobacter phage CR9]	Cronobacter phage CR9	1162290	50.4	50.4	26%	8.00E-04	35.37	540	YP_009014989.1
tail fibers protein [Salmonella phage vB_SalM_SPJ41]	Salmonella phage vB_SalM_SPJ41	2961840	50.4	50.4	32%	8.00E-04	45.1	812	UUG68232.1
TPA: tail fiber protein [Myoviridae sp.]	Myoviridae sp.	2202564	49.7	49.7	33%	8.00E-04	35.42	299	DAK86376.1
hypothetical protein [Providencia phage PSTCR3]	Providencia phage PSTCR3	2783545	49.7	49.7	20%	0.001	36.67	499	QPB11982.1
TPA: Long tail fiber proximal subunit [Myoviridae sp.]	Myoviridae sp.	2202564	49.7	49.7	38%	0.001	27.34	482	DAX72720.1
tail fiber protein [Salmonella phage SapYZU01]	Salmonella phage SapYZU01	2736238	49.7	49.7	39%	0.002	38.98	789	QKN88599.1
TPA: tail collar domain [Myoviridae sp.]	Myoviridae sp.	2202564	48.5	48.5	28%	0.002	33.72	239	DAL32971.1
tail fiber [Salmonella phage vB_Si_DR094]	Salmonella phage vB_Si_DR094	2859525	49.3	49.3	39%	0.002	41.32	841	QZD26277.1
tail fiber protein [Salmonella phage DaR-2019b]	Salmonella phage DaR-2019b	2571169	48.9	48.9	39%	0.002	41.32	841	QCW19282.1
TPA: structural protein [Myoviridae sp.]	Myoviridae sp.	2202564	48.5	48.5	38%	0.003	31.69	409	DAN14530.1
tail fibers protein [Escherichia phage mistaenkt]	Escherichia phage mistaenkt	2696420	48.5	48.5	32%	0.003	44.09	733	QHR67971.1
tail fiber protein [Salmonella phage vB Seyj1-1]	Salmonella phage vB Seyj1-1	2801511	48.5	48.5	39%	0.003	39.83	780	QQV89222.1
hypothetical protein OPTSAL01_00115 [Salmonella phage OPT-SAL01]	Salmonella phage OPT-SAL01	2939134	48.5	48.5	39%	0.003	39.66	780	UPW36302.1
Putative tail fiber protein [Salmonella phage FelixO1]	Salmonella phage FelixO1	77775	48.5	48.5	39%	0.003	39.5	782	NP_944923.1
TPA: tail protein [Siphoviridae sp.]	Siphoviridae sp.	2170413	48.5	48.5	13%	0.004	46.15	686	DAT60368.1
TPA: tail collar fiber protein [Myoviridae sp.]	Myoviridae sp.	2202564	48.1	48.1	31%	0.004	33.02	467	DAF72970.1
tail fiber protein [Salmonella phage BPS17W1]	Salmonella phage BPS17W1	2060124	48.5	48.5	32%	0.004	43.16	812	YP_009621692.1
side tail fiber protein-like protein [Salmonella phage D1-2]	Salmonella phage D1-2	2614123	48.5	48.5	32%	0.004	43.16	812	QGF20809.1
TPA: tail fiber protein [Myoviridae sp.]	Myoviridae sp.	2202564	47.8	47.8	24%	0.004	43.24	308	DAI73589.1
tail fiber [Salmonella phage ph2-2]	Salmonella phage ph2-2	2900271	48.1	48.1	32%	0.004	43.16	812	UGV20042.1
Tail Collar Domain [Bacteriophage sp.]	Bacteriophage sp.	38018	48.1	48.1	42%	0.004	33.87	565	UVY04782.1
integrase [Escherichia phage BUCT618]	Escherichia phage BUCT618	2928751	47.4	47.4	31%	0.005	31.07	258	UOK17898.1
tail fibers protein [Salmonella phage ST11]	Salmonella phage ST11	2023990	47.4	47.4	39%	0.005	41.18	311	ASR76734.1
putative tail fiber protein [Escherichia phage JLBYU28]	Escherichia phage JLBYU28	2894744	47.8	47.8	39%	0.006	37.82	841	UGO54924.1
TPA: tail fiber protein [Myoviridae sp.]	Myoviridae sp.	2202564	45.8	45.8	32%	0.008	28.97	178	DAI73592.1
TPA: tail collar fiber protein [Myoviridae sp.]	Myoviridae sp.	2202564	47	47	19%	0.008	42.19	379	DAO77308.1
tail fiber protein [Enterobacteriaphage UAB_Phi87]	Enterobacteriaphage UAB_Phi87	1197935	47	47	39%	0.009	39.53	388	YP_009150171.1
TPA: tail collar domain [Siphoviridae sp.]	Siphoviridae sp.	2170413	46.2	46.2	33%	0.009	30.21	242	DAL50979.1
putative tail fiber protein [Salmonella phage FSL SP-012]	Salmonella phage FSL SP-012	1173771	43.1	43.1	13%	0.01	58.97	70	AGF88911.1
tail fiber protein [Salmonella phage Mushroom]	Salmonella phage Mushroom	1572716	47	47	39%	0.012	40.5	839	YP_009600424.1
hypothetical protein [Salmonella phage S19cd]	Salmonella phage S19cd	2834971	46.6	46.6	36%	0.014	36.36	695	QVW09134.1
tail fibers protein [Salmonella phage Si3]	Salmonella phage Si3	1965374	45.8	45.8	39%	0.015	39.5	311	YP_009600278.1
TPA: tail collar fiber protein [Myoviridae sp.]	Myoviridae sp.	2202564	46.2	46.2	31%	0.017	34.58	439	DAH53436.1
putative tail collar protein [Pseudomonas phage POR1]	Pseudomonas phage POR1	1718594	46.2	46.2	26%	0.018	40	430	ALH46228.1
tail fiber protein [Salmonella phage DaR-2019a]	Salmonella phage DaR-2019a	2571168	46.2	46.2	39%	0.018	40.5	840	QCW19156.1
tail fibers protein [Salmonella phage SBA-1781]	Salmonella phage SBA-1781	1204527	46.2	46.2	39%	0.02	39.5	839	AFU63436.1
tail fibers protein [Salmonella phage SPT-1]	Salmonella phage SPT-1	1198117	46.2	46.2	39%	0.02	39.5	839	AFU63552.1
tail fiber protein [Salmonella phage GEC_vB_B1]	Salmonella phage GEC_vB_B1	2777373	46.2	46.2	39%	0.02	39.5	839	QPI14131.1
TPA: tail collar domain [Siphoviridae sp.]	Siphoviridae sp.	2170413	45.1	45.1	30%	0.025	30.68	280	DAV64936.1
putative structural protein [Erwinia phage Faunus]	Erwinia phage Faunus	2182346	44.7	44.7	39%	0.025	30.25	211	YP_009802166.1
tail fiber protein [Escherichia phage vB_EcoM_AYO145A]	Escherichia phage vB_EcoM_AYO145A	1636202	45.8	45.8	36%	0.026	36.84	787	YP_009200817.1
TPA: tail protein [Siphoviridae sp.]	Siphoviridae sp.	2170413	45.4	45.4	18%	0.028	41.18	627	DAH03954.1
TPA: tail collar domain [Siphoviridae sp.]	Siphoviridae sp.	2170413	45.1	45.1	30%	0.029	30.68	280	DAT16530.1
TPA: Baseplate wedge protein [Siphoviridae sp.]	Siphoviridae sp.	2170413	44.7	44.7	27%	0.037	33.33	301	DAL87818.1
phage tail fiber [Escherichia phage L27]	Escherichia phage L27	2562890	45.1	45.1	36%	0.049	36.84	786	BBJ27095.1
